# Supplementary material for: Genetic Complexity of Crohn’s Disease in Two Large Ashkenazi Jewish Families
Source: Gastroenterology. 2016 Oct;151(4):698–709. doi: 10.1053/j.gastro.2016.06.040 (PMC5643259; doi:10.1053/j.gastro.2016.06.040)
Supplement: Supplementary Table 1 [file mmc1.xlsx]

## Sheet: Supplementary_Table_1
rsID	CHR	BP	RiskAllele	OR	Freq	A_ControlFreq	A_CaseFreq	A_P	B_ControlFreq	B_CaseFreq	B_P
rs12103	1	1247494	A	1.088	0.181	0.87	0.8	0.325	0.87	0.78	0.201
rs12568930	1	22702231	T	1.059	0.831	0.8	0.82	0.3	0.87	0.97	0.453
rs2651244	1	70995562	G	0.973	0.603	0.46	0.49	0.652	0.59	0.64	0.518
rs17391694	1	78623626	C	1.134	0.874	0.99	1	0.224	1	1	2
rs6679677	1	114303808	C	1.196	0.902	0.95	0.97	0.721	0.97	1	0.57
rs2641348	1	120437884	A	1.161	0.89	0.83	0.81	0.637	0.96	0.86	0.0552
rs4845604	1	151801680	G	1.107	0.853	0.88	0.91	0.543	0.9	0.91	0.743
rs4656958	1	160856964	G	1.054	0.683	0.83	0.88	0.0512	0.62	0.61	0.893
rs1801274	1	161479745	A	1.08	0.525	0.61	0.64	0.632	0.57	0.42	0.34
rs7517810	1	172853460	T	1.125	0.236	0.22	0.32	0.038	0.2	0.17	0.549
rs2488389	1	197631141	A	1.122	0.212	0.19	0.26	0.328	0.08	0	0.435
rs7554511	1	200877562	C	1.153	0.72	0.68	0.7	0.558	0.83	0.86	0.744
rs3024505	1	206939904	A	1.163	0.159	0.12	0.2	0.381	0.07	0.06	0.8
rs13407913	2	25097644	G	1.139	0.434	0.5	0.6	0.305	0.43	0.32	0.631
rs1260326	2	27730940	T	1.123	0.409	0.63	0.65	0.473	0.4	0.5	0.346
rs925255	2	28614794	C	1.123	0.544	0.68	0.76	0.14	0.64	0.89	0.0114
rs10495903	2	43806918	T	1.112	0.134	0.11	0.07	0.188	0.02	0	0.399
rs7608910	2	61204856	G	1.13	0.392	0.62	0.68	0.465	0.35	0.6	0.152
rs10865331	2	62551472	A	1.098	0.374	0.49	0.57	0.0534	0.41	0.19	0.00766
rs6545946	2	62713533	C	1.16	0.77	0.81	0.87	0.212	0.86	0.86	0.761
rs6740462	2	65667272	A	1.105	0.74	0.82	0.9	0.106	0.66	0.81	0.0979
rs6708413	2	103063369	G	1.137	0.235	0.21	0.16	0.226	0.29	0.22	0.532
rs2111485	2	163110536	A	1.052	0.391	0.69	0.68	0.283	0.82	0.78	0.43
rs1517352	2	191931464	C	1.093	0.608	0.38	0.41	0.647	0.34	0.36	0.731
rs2382817	2	219151218	A	1.086	0.399	0.36	0.42	0.223	0.38	0.29	0.294
rs6716753	2	231097129	C	1.134	0.191	0.21	0.26	0.371	0.14	0.17	0.642
rs12994997	2	234173503	A	1.233	0.531	0.56	0.65	0.238	0.82	0.89	0.164
rs4256159	3	18767404	T	1.154	0.145	0.1	0.11	0.821	0.17	0.22	0.44
rs3197999	3	49721532	A	1.162	0.279	0.64	0.7	0.465	0.56	0.76	0.043
rs7438704	4	48363245	G	1.086	0.648	0.72	0.57	0.0237	0.48	0.47	0.272
rs13126505	4	102865304	A	1.172	0.067	0.04	0.04	0.948	0.12	0.12	0.977
rs2930047	5	10695526	C	1.079	0.374	0.43	0.47	0.562	0.34	0.28	0.646
rs11742570	5	40410584	C	1.294	0.61	0.65	0.67	0.284	0.83	0.92	0.295
rs10061469	5	72518148	T	1.088	0.675	0.85	0.86	0.917	0.66	0.65	0.888
rs1363907	5	96252803	A	1.071	0.428	0.44	0.53	0.324	0.23	0.28	0.305
rs7705924	5	101946798	G	1.48	0.066	0.06	0.05	0.838	0.04	0.03	0.845
rs10051722	5	130104076	A	1.092	0.697	0.54	0.55	0.512	0.66	0.53	0.226
rs2188962	5	131770805	T	1.224	0.42	0.43	0.54	0.0706	0.19	0.22	0.542
rs6863411	5	141513204	T	1.1	0.624	0.56	0.5	0.904	0.63	0.61	0.957
rs11741861	5	150277909	G	1.324	0.075	0.36	0.34	0.588	0.32	0.35	0.929
rs17695092	5	173337853	T	1.095	0.707	0.65	0.75	0.274	0.72	0.62	0.333
rs4976646	5	176788570	A	1.061	0.343	0.61	0.66	0.521	0.62	0.83	0.0954
rs17119	6	14719496	A	1.081	0.806	0.59	0.47	0.372	0.78	0.83	0.528
rs9358372	6	20812588	G	1.107	0.375	0.31	0.39	0.746	0.46	0.47	0.358
rs12663356	6	21430728	C	1.095	0.532	0.6	0.68	0.284	0.58	0.59	0.98
rs9264942	6	31274380	C	1.145	0.358	0.63	0.59	0.468	0.83	1	0.00544
rs1847472	6	90973159	C	1.084	0.654	0.47	0.48	0.351	0.61	0.58	0.83
rs7746082	6	106435269	C	1.139	0.288	0.24	0.17	0.626	0.37	0.38	0.807
rs3851228	6	111848191	T	1.136	0.064	0.22	0.3	0.232	0.11	0.11	0.971
rs2503322	6	127457260	G	1.077	0.542	0.56	0.52	0.41	0.59	0.46	0.0803
rs13204742	6	128245765	T	1.173	0.127	0.1	0.15	0.524	0.03	0.08	0.275
rs6920220	6	138006504	A	1.058	0.209	0.15	0.16	0.912	0.21	0.56	1.72e-05
rs12199775	6	143898894	A	1.149	0.93	0.97	0.99	0.515	0.88	0.72	0.00589
rs212388	6	159490436	C	1.105	0.396	0.36	0.43	0.0804	0.38	0.33	0.822
rs1819333	6	167373547	T	1.116	0.537	0.6	0.6	0.778	0.49	0.44	0.972
rs10486483	7	26892440	A	1.089	0.239	0.19	0.21	0.919	0.33	0.34	0.92
rs864745	7	28180556	T	1.087	0.497	0.33	0.31	0.681	0.32	0.47	0.0719
rs1456896	7	50304461	T	1.106	0.684	0.78	0.8	0.362	0.8	0.92	0.201
rs9297145	7	98759117	C	1.085	0.256	0.33	0.24	0.403	0.45	0.44	0.644
rs1734907	7	100315517	A	1.161	0.161	0.1	0.12	0.803	0.16	0.17	0.815
rs38911	7	116895163	G	1.037	0.529	0.55	0.44	0.171	0.52	0.61	0.537
rs12677663	8	74007347	T	1.15	0.659	0.7	0.61	0.637	0.68	0.81	0.207
rs7015630	8	90875918	T	1.075	0.737	0.79	0.84	0.453	0.7	0.78	0.488
rs921720	8	126534671	G	1.113	0.627	0.59	0.7	0.124	0.65	0.58	0.88
rs6651252	8	129567181	T	1.185	0.872	0.97	1	0.206	0.94	0.89	0.745
rs13277237	8	130604563	G	1.066	0.432	0.41	0.45	0.71	0.61	0.78	0.149
rs4743820	9	93928416	T	1.036	0.704	0.54	0.61	0.344	0.66	0.56	0.0582
rs4246905	9	117553249	C	1.145	0.711	0.9	0.92	0.635	0.82	0.82	0.37
rs10781499	9	139266405	A	1.209	0.423	0.32	0.42	0.0561	0.36	0.31	0.896
rs12722515	10	6081230	C	1.125	0.84	0.87	0.84	0.713	0.94	0.89	0.265
rs1042058	10	30728101	C	1.089	0.602	0.41	0.44	0.362	0.51	0.58	0.761
rs11010067	10	35295431	G	1.157	0.352	0.47	0.45	0.813	0.34	0.25	0.283
rs2790216	10	59997926	G	1.076	0.784	0.89	0.93	0.313	0.76	0.69	0.39
rs10761659	10	64445564	G	1.203	0.541	0.55	0.66	0.0687	0.75	0.72	0.737
rs2227551	10	75669190	T	1.101	0.73	0.89	0.97	0.103	0.91	0.94	0.64
rs1250546	10	81032532	A	1.129	0.577	0.79	0.82	0.361	0.8	0.82	0.864
rs7097656	10	82250831	C	1.149	0.796	0.83	0.72	0.23	0.96	1	0.459
rs12778642	10	94464307	T	1.055	0.43	0.52	0.55	0.911	0.17	0.36	0.0642
rs4409764	10	101284237	T	1.182	0.482	0.65	0.7	0.906	0.57	0.74	0.0433
rs10734105	10	133172119	G	1.27	0.375	0.23	0.23	0.816	0.23	0.15	0.421
rs907611	11	1874072	A	1.058	0.318	0.27	0.42	0.0288	0.14	0.14	0.735
rs11229030	11	57203009	C	1.15	0.305	0.49	0.47	0.217	0.34	0.17	0.0302
rs11229555	11	58408687	G	1.086	0.751	0.62	0.51	0.261	0.68	0.69	0.972
rs11230563	11	60776209	C	1.092	0.653	0.6	0.72	0.0421	0.68	0.74	0.199
rs174537	11	61552680	T	1.113	0.328	0.24	0.21	0.54	0.53	0.59	0.779
rs559928	11	64150370	C	1.09	0.812	0.89	0.92	0.374	0.96	0.92	0.447
rs568617	11	65653242	T	1.117	0.187	0.21	0.21	0.516	0.09	0.06	0.945
rs2155219	11	76299194	T	1.191	0.502	0.76	0.71	0.445	0.48	0.18	0.000451
rs2226628	11	87091845	A	1.071	0.281	0.26	0.41	0.0808	0.24	0.19	0.843
rs566416	11	118759610	T	1.089	0.757	0.91	0.86	0.182	0.71	0.89	0.0321
rs11054935	12	12648843	G	1.035	0.273	0.55	0.49	0.287	0.17	0.11	0.723
rs11564258	12	40792300	A	1.463	0.027	0.13	0.1	0.896	0.09	0.03	0.429
rs7134599	12	68500075	A	1.053	0.389	0.36	0.28	0.756	0.51	0.58	0.608
rs17085007	13	27531267	C	1.065	0.185	0.19	0.16	0.627	0.04	0.08	0.61
rs941823	13	41013977	C	1.049	0.751	0.73	0.68	0.429	0.84	0.75	0.303
rs3764147	13	44457925	G	1.155	0.231	0.57	0.52	0.989	0.55	0.56	0.939
rs3742130	13	99907341	G	1.118	0.78	0.72	0.84	0.0261	0.65	0.5	0.089
rs194749	14	69273905	C	1.088	0.227	0.24	0.18	0.528	0.26	0.33	0.624
rs1569328	14	75741751	C	1.104	0.828	0.79	0.74	0.38	0.88	0.88	0.998
rs8005161	14	88472595	T	1.156	0.086	0.08	0.15	0.189	0.13	0.11	0.903
rs16967103	15	38899190	C	1.088	0.194	0.35	0.28	0.307	0.26	0.42	0.0942
rs17293632	15	67442596	T	1.098	0.24	0.26	0.32	0.301	0.23	0.33	0.251
rs7495132	15	91172901	C	1.138	0.897	0.91	0.97	0.167	0.81	0.85	0.258
rs2066844	16	50745926	C	2.67	0.04	0.02	0.04	0.325	0.03	0.06	0.555
rs2066845	16	50756540	C	3.31	0.028	0.07	0.17	0.000728	0.2	0.44	0.00291
rs2066847	16	50763778	T	1.85	0.022	0.11	0.11	0.673	1	1	2
rs529866	16	11373320	C	1.17	0.798	0.89	0.89	0.741	0.72	0.67	0.93
rs7404095	16	23864590	C	1.053	0.576	0.55	0.55	0.873	0.51	0.47	0.778
rs26528	16	28517709	C	1.134	0.459	0.29	0.35	0.354	0.52	0.81	0.00203
rs2945412	17	25843643	A	1.137	0.588	0.56	0.49	0.186	0.41	0.65	0.00381
rs3091315	17	32593665	A	1.166	0.726	0.66	0.58	0.393	0.63	0.5	0.381
rs12946510	17	37912377	T	1.154	0.467	0.57	0.63	0.786	0.33	0.22	0.457
rs12942547	17	40527544	A	1.113	0.578	0.36	0.29	0.67	0.56	0.56	0.867
rs1292053	17	57963537	G	1.097	0.454	0.59	0.62	0.889	0.46	0.47	0.838
rs1893217	18	12809340	G	1.183	0.16	0.17	0.19	0.291	0.05	0.03	0.577
rs727088	18	67530439	G	1.061	0.479	0.62	0.45	0.0257	0.58	0.54	0.739
rs4802307	19	46849806	G	1.099	0.708	0.9	0.88	0.454	0.79	0.75	0.337
rs516246	19	49206172	T	1.107	0.482	0.5	0.53	0.618	0.34	0.36	0.933
rs1654644	19	55373362	G	1.079	0.336	0.57	0.5	0.276	0.55	0.47	0.695
rs4243971	20	30849517	G	1.088	0.557	0.36	0.46	0.0866	0.43	0.47	0.594
rs6087990	20	31349908	C	1.078	0.403	0.59	0.62	0.502	0.46	0.42	0.762
rs6074022	20	44740196	C	1.133	0.248	0.2	0.1	0.0219	0.38	0.31	0.177
rs2284553	21	34776695	G	1.123	0.601	0.68	0.61	0.441	0.72	0.64	0.567
rs2836878	21	40465534	G	1.12	0.728	0.8	0.69	0.0463	0.75	0.78	0.618
rs2266959	22	21922904	T	1.125	0.19	0.27	0.22	0.581	0.1	0	0.141
rs5763767	22	30493882	A	1.082	0.452	0.66	0.65	0.542	0.76	0.56	0.00629
rs2413583	22	39659773	C	1.247	0.833	0.88	0.96	0.0263	0.62	0.36	0.0109
