# Supplementary material for: Genetic Complexity of Crohn’s Disease in Two Large Ashkenazi Jewish Families
Source: Gastroenterology. 2016 Oct;151(4):698–709. doi: 10.1053/j.gastro.2016.06.040 (PMC5643259; doi:10.1053/j.gastro.2016.06.040)
Supplement: Supplementary Table 2 [file mmc2.xlsx]

## Sheet: Supplementary_Table_2
CHR	POS	REF	ALT	ID	Gene	Feature	Consequence	cDNA_position	Protein_position	SYMBOL	CAROL	Condel	CADD	EXAC_Adj	ImmunoBase_CRO	UCLEX	BroadAJcontrols	ONEKG_EUR	freq.cases	freq.controls	effect	P	A0.freq.cases	A0.freq.controls	A0.effect	A0.P	A1.freq.cases	A1.freq.controls	A1.effect	A1.P	A2.freq.cases	A2.freq.controls	A2.effect	A2.P	family	minP	AJexOR	AJexP	CONFLICT	AJex_control_AF	AJex_case_AF	AJex_OR	AJex_pvalue
22	37333972	GC	G	.	ENSG00000100368	ENST00000536485;ENST00000406230;ENST00000403662;ENST00000262825	frameshift_variant	2002;2215;2345;2358	655;714;708;714	CSF2RB			NA	0.00144356		0.000286533	0.02496	NA	0.1875	0.131068	0.172726	0.014065	0.444444	0.145833	0.467069	6.08e-05	0.176471	0.107143	0.170153	0.14913	0	0	-1	2	A0	6.08e-05	1.38445	0.0450088	0	0.01991	0.02345	1.458	0.009065
4	73013007	CA	C	.	ENSG00000056291	ENST00000308744;ENST00000358749;ENST00000395999	frameshift_variant	1146;789;1096	350;248;251	NPFFR2			NA	8.24e-05		0.000573066	0.000134	NA	0.12	0.0287958	0.36218	0.00011696	0	0	-1	2	0	0	-1	2	0.4	0.166667	0.272442	0.001229	A	0.00011696	NA	NA	0	-9	-9	-9	-9
19	55481394	C	T	rs142463014	ENSG00000022556	ENST00000339757;ENST00000588107;ENST00000588619;ENST00000543010;ENST00000448584;ENST00000427260;ENST00000537859;ENST00000539848;ENST00000263437;ENST00000391721;ENST00000433772;ENST00000538819	missense_variant;missense_variant;missense_variant;missense_variant;missense_variant;missense_variant;missense_variant;missense_variant&NMD_transcript_variant;missense_variant;missense_variant;missense_variant;missense_variant	70;230;184;154;153;122;153;62;90;77;88;97	4	NLRP2	Neutral(0.980);Deleterious(0.989);Deleterious(0.989);Deleterious(0.989);Deleterious(0.989);Deleterious(0.990);Neutral(0.980);Deleterious(0.989);Neutral(0.980);Neutral(0.977);Deleterious(0.989);Neutral(0.977)	deleterious(0.585);neutral(0.417);neutral(0.417);neutral(0.417);neutral(0.417);deleterious(0.597);deleterious(0.585);neutral(0.417);deleterious(0.585);neutral(0.406);neutral(0.417);neutral(0.406)	14.29	0.00923361		0.0135135	0.015428	NA	0.145833	0.0518868	0.309255	0.00026947	0.222222	0.0681818	0.394104	0.013382	0	0	-1	2	0.321429	0.142857	0.243621	0.019158	A	0.00026947	1.07584	0.714693	0	0.01414	0.01537	1.216	0.2557
16	50763778	G	GC	rs5743293	ENSG00000167207	ENST00000300589	frameshift_variant	3121-3122	1006	NOD2			NA	0.0130572	CRO_GWAS:16q12.1	0.0151862	0.04426	NA	0.166667	0.0758929	0.198468	0.0018719	0	0	-1	2	0	0	-1	2	0.433333	0.152778	0.256987	0.00033752	A2	0.00033752	3.15431	7.64e-20	0	0.0235	0.06415	3.121	2.111e-25
16	88694161	C	T	rs142295038	ENSG00000158545	ENST00000452588;ENST00000301011	missense_variant	2490;2440	771;747	ZC3H18	Neutral(0.940);Deleterious(0.998)	;deleterious(0.795)	19.58	0.00020088	NA	0	0.004985	NA	0.215686	0.133495	0.085734	0.11175	0.15	0.266667	-0.159952	0.11512	0.166667	0.147727	0.038951	0.67574	0.366667	0.131579	0.280306	0.001174	A2	0.001174	1.43261	0.288776	0	0.004781	0.005138	1.306	0.3601
7	99702938	G	A	.	ENSG00000221838	ENST00000450807;ENST00000438383;ENST00000439416;ENST00000422582;ENST00000359593;ENST00000421755;ENST00000429084	missense_variant	59;757;795;989;961;854;982	20;200;224;140;268;268;275	AP4M1	Deleterious(0.998);Deleterious(1.000);Deleterious(1.000);Deleterious(1.000);Deleterious(1.000);Deleterious(1.000);Deleterious(0.994)	deleterious(0.790);deleterious(0.845);deleterious(0.845);deleterious(0.905);deleterious(0.819);deleterious(0.819);deleterious(0.726)	35	0.00013179	NA	0.000286533	0.001206	NA	0.117647	0.0721393	0.072053	0.29861	0.3	0.0930233	0.322958	0.0031597	0.166667	0.159091	-0.007981	0.93557	0	0	-1	2	A0	0.0031597	1.13175	0.872259	0	0.00115	0.0008086	0.923	0.9077
9	136385356	C	T	rs149158465	ENSG00000187616	ENST00000339996	missense_variant	292	64	TMEM8C	Neutral(0.979)	deleterious(0.654)	18.31	0.00032166	NA	0	0.007101	NA	0.245098	0.143229	0.148512	0.0052768	0.35	0.166667	0.243647	0.01791	0.25	0.136364	0.205813	0.026829	0.133333	0.210526	-0.097014	0.3	A	0.0052768	1.29314	0.390364	0	0.005913	0.005391	1.062	0.83
4	69962375	T	C	rs61361928	ENSG00000171234	ENST00000305231;ENST00000508661	missense_variant	183;164	46	UGT2B7	Deleterious(1.000)	deleterious(0.945)	12.86	0.00270257	NA	0.00574053	0.000536	NA	0.117647	0.0447761	0.250722	0.0052984	0	0	-1	2	0	0	-1	2	0.4	0.236842	0.22565	0.0076312	A	0.0052984	1.29e-09	0.998657	0	0.0009862	0.0005394	0.3515	0.2283
10	120889108	A	G	rs142202586	ENSG00000119979	ENST00000544016;ENST00000361432	missense_variant	673;802	108;259	FAM45A	Deleterious(0.993);Neutral(0.979)	deleterious(0.742);deleterious(0.678)	21.9	0.00046214	NA	0	0.012068	NA	0.15625	0.108491	0.13374	0.066382	0.333333	0.12	0.34952	0.0062675	0.205882	0.12963	0.14929	0.18285	0	0	-1	2	A0	0.0062675	0.775777	0.278397	0	0.01348	0.00836	0.77	0.2192
4	175225400	T	C	rs148050333	ENSG00000164118	ENST00000296519;ENST00000396791;ENST00000503053;ENST00000503780;ENST00000457424;ENST00000515299;ENST00000426172	splice_region_variant&synonymous_variant;splice_region_variant&synonymous_variant&NMD_transcript_variant;splice_region_variant&synonymous_variant;splice_region_variant&synonymous_variant;splice_region_variant&synonymous_variant;splice_region_variant&synonymous_variant;splice_region_variant&synonymous_variant	439;691;701;801;692;706;439	129	CEP44			10.74	0.00402543	NA	0.00562796	0.00997	NA	0.3	0.21066	0.088734	0.044271	0.5	0.263158	0.236362	0.007228	0.277778	0.261364	0.111565	0.18712	0.333333	0.328947	0.025221	0.74302	A0	0.007228	1.45602	0.118554	6	-9	-9	-9	-9
7	93540197	C	A	rs149136992	ENSG00000127928	ENST00000429473;ENST00000248572	missense_variant	353;340	64	GNGT1	Deleterious(0.993)	deleterious(0.688)	18.6	0.0003676	NA	0.000374251	0.010644	NA	0.132653	0.0619048	0.182157	0.034742	0.333333	0.130435	0.34307	0.00821	0.205882	0.125	0.146229	0.19442	0	0	-1	2	A0	0.00821	1.11974	0.645912	0	0.01029	0.009264	1.108	0.6377
14	24569476	G	A	rs199562600	ENSG00000100889	ENST00000396973	missense_variant	1535	430	PCK2	Deleterious(0.980)		12.87	0.00156324		0.000865551	NA	NA	0.11	0.0459184	0.200835	0.012874	0.388889	0.184211	0.263676	0.011844	0.0833333	0.0454545	0.003234	0.98352	0	0	-1	2	A0	0.011844	0.882646	0.449482	0	0.02772	0.02293	0.9912	0.9508
14	24617068	C	T	rs200593880	ENSG00000092098	ENST00000557991;ENST00000491351;ENST00000560875;ENST00000324103	missense_variant;missense_variant&NMD_transcript_variant;missense_variant;missense_variant	229;360;542;481	54	RNF31	Neutral(0.859);Deleterious(0.989);Neutral(0.980);Neutral(0.869)	neutral(0.249);neutral(0.433);neutral(0.383);neutral(0.253)	17.76	0.00146709		0.000870575	0.026294	NA	0.114583	0.0677083	0.16317	0.068687	0.388889	0.225	0.337625	0.012855	0.0882353	0.0714286	-0.044999	0.7753	0	0	-1	2	A0	0.012855	0.957718	0.787055	0	0.02547	0.02112	1.022	0.8778
11	64067889	G	A	rs45572341	ENSG00000219435	ENST00000328404	missense_variant	27	3	TEX40	Neutral(0.857)	neutral(0.258)	21.5	0.0111292	CRO_GWAS:11q13.1	0.0149683	0.009677	NA	0.09375	0.0339806	0.243728	0.024942	0	0	-1	2	0	0	-1	2	0.321429	0.14	0.245771	0.013904	A2	0.013904	0.793485	0.3591	0	0.01153	0.007547	0.7412	0.1862
4	85715702	A	C	rs148407700	ENSG00000163625	ENST00000295888;ENST00000322366	missense_variant	3865	1153	WDFY3	Neutral(0.978);Neutral(0.954)	deleterious(0.669);neutral(0.441)	24.7	0.00088308	NA	0.000286533	0.021454	NA	0.142857	0.131313	0.003685	0.9594	0.333333	0.2	0.221238	0.12822	0.147059	0.0517241	0.299526	0.017058	0.1	0.229167	-0.186281	0.081012	A1	0.017058	0.991512	0.960856	0	0.02053	0.01512	0.9263	0.6403
11	34154579	C	T	rs139767479	ENSG00000135372	ENST00000531159;ENST00000257829	missense_variant	1600;1830	470;542	NAT10	Deleterious(1.000)	deleterious(0.935)	33	0.00154072		0.000859599	0.005497	0.0013	0.0588235	0.0251256	0.198782	0.066373	0.3	0.111111	0.260807	0.019789	0	0	-1	2	0	0	-1	2	A0	0.019789	0.9306	0.825783	0	0.005258	0.004317	0.9896	0.9732
5	126771127	A	T	.	ENSG00000145794	ENST00000274473;ENST00000503335	missense_variant	2317;2294	684	MEGF10	Neutral(0.679)	neutral(0.221)	34	2.49e-05		0	0.000268	NA	0.137255	0.104167	0.049689	0.42175	0.15	0.186047	-0.027765	0.80636	0.0277778	0.131579	-0.159754	0.17799	0.3	0.152778	0.200257	0.026623	A2	0.026623	8.14e-10	0.999315	0	-9	-9	-9	-9
5	73144882	C	T	rs200889312	ENSG00000214944	ENST00000437974;ENST00000296799;ENST00000513042;ENST00000287898;ENST00000545377;ENST00000426542;ENST00000296794	missense_variant	1737;849;1893;1893;1893;1737;1893	573;260;573;573;573;573;573	ARHGEF28	Deleterious(1.000)	deleterious(0.857);deleterious(0.823);deleterious(0.841);deleterious(0.906);deleterious(0.857);deleterious(0.841);deleterious(0.859)	19.25	0.00063546	NA	0.000863061	NA	NA	0.107843	0.0418719	0.187097	0.027139	0	0	-1	2	0	0	-1	2	0.3	0.171053	0.117995	0.21411	A	0.027139	NA	NA	0	0.00168	0.002456	1.384	0.5194
1	33772792	C	T	rs113218677	ENSG00000184389	ENST00000330379;ENST00000442999	missense_variant	433;598	145;200	A3GALT2	Deleterious(1.000)	deleterious(0.873);deleterious(0.786)	4.921	0.00976467	NA	0.0074813	NA	NA	0.1	0.05	0.167705	0.041195	0	0	-1	2	0.0277778	0.0526316	0.062877	0.70288	0.3	0.202703	0.16515	0.051308	A	0.041195	NA	NA	0	NA	NA	NA	NA
6	56482902	G	C	rs148856756	ENSG00000151914	ENST00000370765	missense_variant	6038	1977	DST	Deleterious(0.999)	neutral(0.445)	12.5	0.00042023	NA	0	0.000402	0.0013	0.0980392	0.038835	0.189651	0.044777	0	0	-1	2	0	0	-1	2	0.333333	0.210526	0.133094	0.14619	A	0.044777	3.31661	0.328583	0	0.0001643	0.0008086	4.73	0.1851
5	139743389	C	T	rs34390520	ENSG00000113073	ENST00000230993;ENST00000507527;ENST00000506757;ENST00000506545;ENST00000432095	missense_variant	1263;1250;1191;1183;1150	410;410;386;386;375	SLC4A9	Neutral(0.979);Neutral(0.979);Neutral(0.978);Deleterious(0.980);Neutral(0.977)	deleterious(0.573);deleterious(0.573);deleterious(0.540);deleterious(0.595);deleterious(0.496)	12.66	0.00057316	NA	0.00201381	0.000804	NA	0.147059	0.1175	0.026742	0.6521	0.15	0.211111	-0.065024	0.54501	0.0277778	0.131579	-0.159754	0.17799	0.333333	0.184211	0.168881	0.056523	A2	0.056523	1.82177	0.516618	0	0.000657	0.002695	2.166	0.2256
7	27285682	G	C	.	ENSG00000106038	ENST00000496902;ENST00000535619	missense_variant	1348;522	288;106	EVX1	Neutral(0.973);Neutral(0.963)	deleterious(0.671);deleterious(0.638)	19.65	5.7e-05	NA	0	0.000825	NA	0.0588235	0.0326633	0.138302	0.1725	0.3	0.136364	0.206842	0.059485	0	0	-1	2	0	0.0151515	-0.127098	0.70166	A0	0.059485	NA	NA	0	NA	NA	NA	NA
14	81837403	G	A	rs146988761	ENSG00000140022	ENST00000267540;ENST00000555447	missense_variant	701;913	167	STON2	Deleterious(0.999)	neutral(0.458);neutral(0.452)	21.4	0.00125218	NA	0	NA	NA	0.127451	0.125616	0.029733	0.62005	0.4	0.238636	0.190361	0.062016	0.0277778	0.125	-0.185191	0.1024	0.0333333	0.0263158	0.032787	0.86919	A0	0.062016	0.906321	0.508174	0	0.02974	0.02078	0.8487	0.2436
1	245861419	C	T	rs147351205	ENSG00000162849	ENST00000407071;ENST00000366518	missense_variant	6276;4797	1946;1565	KIF26B	Deleterious(0.999);Deleterious(1.000)	;deleterious(0.847)	17.24	0.00107863	NA	0.00148898	0.029134	NA	0.265306	0.264706	0.061117	0.3034	0.111111	0.14	0.029	0.84845	0.205882	0.137931	0.190002	0.067936	0.333333	0.357143	-0.016371	0.87634	A1	0.067936	0.9547	0.757732	0	0.02956	0.0211	0.9062	0.4775
1	6638895	G	A	.	ENSG00000173662	ENST00000351136;ENST00000333172;ENST00000328191;ENST00000411823	missense_variant;missense_variant;stop_retained_variant;stop_retained_variant	1080;1970;1539;1220	339;593;481;407	TAS1R1	Neutral(0.033);Neutral(0.025);;	neutral(0.002);neutral(0.002);;	1.917	8.42e-06	NA	0	0.000554	NA	0.137255	0.0891089	0.073787	0.23854	0.3	0.144444	0.192	0.070607	0.194444	0.125	0.080955	0.38799	0	0	-1	2	A0	0.070607	0.63201	0.708636	0	0.0006777	0.0002711	0.509	0.5465
1	117635401	G	A	rs41306197	ENSG00000116830	ENST00000369466	missense_variant	2898	952	TTF2	Deleterious(0.999)	deleterious(0.847)	18.89	0.00721617	NA	0.00974212	0.036997	NA	0.255102	0.227273	0.021856	0.71666	0.5	0.3125	0.209708	0.077108	0.264706	0.25	0.034539	0.73597	0.166667	0.15	-0.010345	0.93072	A0	0.077108	1.02257	0.865157	0	0.0355	0.03288	1.042	0.7315
18	44559933	T	A	rs139477376	ENSG00000206181	ENST00000332567	missense_variant	2056	568	TCEB3B	Deleterious(0.999)	deleterious(0.821)	9.516	0.00055236	NA	0.000859599	0.014481	NA	0.0612245	0.0384615	0.159614	0.18085	0.333333	0.1875	0.261639	0.077346	0	0	-1	2	0	0	-1	2	A0	0.077346	1.02561	0.903647	0	0.01463	0.01186	0.976	0.8964
11	64854223	C	A	.	ENSG00000162300	ENST00000294258;ENST00000526334;ENST00000530488;ENST00000526945;ENST00000532200	missense_variant	592;567;120;480;620	147;147;41;141;147	ZFPL1	Neutral(0.870);Neutral(0.882);;Neutral(0.858);Neutral(0.906)	neutral(0.363);neutral(0.378);;neutral(0.352);neutral(0.391)	21.9	0.00014827	NA	0	0.001608	NA	0.0882353	0.0376344	0.169542	0.080385	0	0	-1	2	0	0	-1	2	0.3	0.184211	0.155555	0.089128	A	0.080385	0.726501	0.6046	0	0.001971	0.001348	0.752	0.598
7	24718896	T	G	rs200506910	ENSG00000105926	ENST00000396475;ENST00000409761;ENST00000222644	missense_variant	1560;1323;1511	421;309;421	MPP6	Deleterious(1.000);Deleterious(0.998);Deleterious(1.000)	deleterious(0.879);deleterious(0.799);deleterious(0.879)	29.6	4.94e-05		0	0.000536	NA	0.0588235	0.035	0.127862	0.20632	0.3	0.147727	0.190206	0.087333	0	0	-1	2	0	0.0151515	-0.127098	0.70166	A0	0.087333	0.459643	0.50231	0	0.0009859	0.0002697	0.36	0.3447
11	124310856	G	T	rs150153041	ENSG00000197125	ENST00000328064	missense_variant	199	42	OR8B8	Deleterious(0.999)	neutral(0.460)	16.53	0.00066849	NA	0.000286697	0.013669	NA	0.0833333	0.0445545	0.180411	0.089913	0.333333	0.210526	0.205505	0.16312	0	0	-1	2	0.0714286	0.0208333	0.147727	0.50926	A	0.089913	0.835988	0.415491	0	0.01479	0.01024	0.8611	0.444
3	155314114	G	A	rs150143990	ENSG00000114805	ENST00000334686;ENST00000414191;ENST00000340059;ENST00000447496;ENST00000460012;ENST00000494598	missense_variant	117;374;97;97;401;474	15;15;33;33;15;33	PLCH1	Neutral(0.957);Neutral(0.957);Neutral(0.947);Neutral(0.966);Neutral(0.957);Neutral(0.978)	deleterious(0.618);deleterious(0.618);deleterious(0.606);deleterious(0.504);deleterious(0.618);deleterious(0.522)	22.1	0.00406116	NA	0.00746269	NA	NA	0.156863	0.110825	0.037632	0.53259	0.2	0.0777778	0.204635	0.10387	0.0277778	0.159091	-0.225187	0.021363	0.3	0.210526	0.081004	0.37383	A0	0.10387	1.05841	0.782923	0	0.01546	0.01457	1.028	0.8786
19	52216869	GC	G	.	ENSG00000105509	ENST00000540069;ENST00000222115;ENST00000601714	frameshift_variant	1605;1582;1581	515;516;523	HAS1			NA	0.00173753	NA	0.000433276	NA	NA	0.104167	0.0511364	0.14805	0.11575	0	0	-1	2	0	0	-1	2	0.333333	0.257143	0.099979	0.29581	A	0.11575	NA	NA	0	NA	NA	NA	NA
17	73234709	A	AC	.	ENSG00000125447	ENST00000578208	frameshift_variant	206-207	69	GGA3			NA	0.0001225	NA	0	0.003121	NA	0.0588235	0.0364078	0.076175	0.42924	0.3	0.166667	0.165008	0.11818	0	0	-1	2	0	0	-1	2	A0	0.11818	0.950303	0.910614	0	0.002931	0.002261	0.9602	0.9248
19	33603404	G	T	rs138492532	ENSG00000076650	ENST00000170564	missense_variant	2091	593	GPATCH1	Deleterious(1.000)	deleterious(0.869)	16.79	0.00014832	NA	0.000286533	0.003753	NA	0.117647	0.0804878	0.076227	0.26171	0	0	-1	2	0	0	-1	2	0.3	0.157895	0.135797	0.1264	A2	0.1264	1.13369	0.753668	0	0.003614	0.003778	1.25	0.5171
11	87908429	T	C	rs147888744	ENSG00000123892	ENST00000531138;ENST00000243662;ENST00000526372	missense_variant	173;207;174	59;42;59	RAB38	Neutral(0.914);Deleterious(0.999);Neutral(0.955)	deleterious(0.538);deleterious(0.534);neutral(0.361)	25.9	0.00141704	NA	0.000860092	0.005897	NA	0.22549	0.159459	0.05141	0.34634	0.1	0.146341	-0.090987	0.45661	0.305556	0.210526	0.137244	0.12893	0.3	0.205882	0.108074	0.2481	A1	0.12893	1.7484	0.0833362	0	0.004106	0.006469	1.954	0.02157
11	5536759	G	A	rs80343871	ENSG00000175518	ENST00000380184	stop_gained	1177	305	UBQLNL			14.35	0.00336245		0.00200573	0.018738	NA	0.104167	0.0571429	0.142982	0.14632	0	0	-1	2	0	0	-1	2	0.321429	0.24	0.092844	0.36517	A	0.14632	1.21943	0.278152	0	0.01701	0.01626	1.102	0.5604
2	196753672	G	C	rs201674812	ENSG00000118997	ENST00000312428	missense_variant	5181	1694	DNAH7	Deleterious(1.000)	deleterious(0.945)	17.61	0.00039752	NA	0.000859599	0.010316	NA	0.0714286	0.0841584	-0.003258	0.97398	0.388889	0.303571	0.188733	0.14919	0	0	-1	2	0	0	-1	2	A0	0.14919	1.20308	0.452708	0	0.009546	0.008369	1.104	0.6597
1	236433210	T	G	rs139273898	ENSG00000086619	ENST00000327333;ENST00000354619	missense_variant	423;389	63	ERO1LB	Neutral(0.724);Neutral(0.703)	neutral(0.129);neutral(0.056)	22.8	0.00011567	NA	0	0.003115	NA	0.176471	0.11809	0.040195	0.47763	0.35	0.2125	0.145956	0.15297	0.166667	0.204545	-0.055459	0.51216	0.166667	0.157895	-0.005939	0.9537	A0	0.15297	NA	NA	0	0.002793	0.003027	1.363	0.4259
7	143269136	CA	C	.	ENSG00000271079	ENST00000420911	frameshift_variant	244	76	CTAGE15			NA	0	NA	0.00936768	NA	NA	0.244681	0.272727	-0.009829	0.83847	0.5	0.5	-0.025654	0.80758	0.294118	0.378378	-0.039184	0.61585	0.0333333	0	0.451799	0.15541	A2	0.15541	NA	NA	2	NA	NA	NA	NA
8	145580028	A	G	rs72695499	ENSG00000182325	ENST00000331890;ENST00000455319	missense_variant	1222;1164	386;380	FBXL6	Deleterious(1.000)	deleterious(0.935)	14.23	0.00605357	NA	0.00544413	0.02874	NA	0.125	0.0721649	0.07827	0.36664	0.0555556	0.0526316	-0.05184	0.83257	0.0588235	0.0714286	-0.172376	0.28512	0.321429	0.210526	0.163108	0.15567	A2	0.15567	1.32994	0.0509491	0	0.02605	0.02643	1.252	0.08438
16	67978998	T	C	.	ENSG00000124067	ENST00000537830;ENST00000541864;ENST00000576616;ENST00000572037;ENST00000316341;ENST00000422611	missense_variant	3178;3169;3158;3094;3299;3204	1047;1022;1053;1005;1053;1055	SLC12A4	Neutral(0.864);Neutral(0.853);Deleterious(0.991);Neutral(0.842);Neutral(0.921);Neutral(0.819)	neutral(0.411);neutral(0.403);deleterious(0.658);neutral(0.400);neutral(0.332);neutral(0.210)	14.88	4.41e-05	NA	0	NA	NA	0.0588235	0.0418719	0.124689	0.2105	0.3	0.197674	0.154397	0.16745	0	0	-1	2	0	0	-1	2	A0	0.16745	NA	NA	0	0.002078	0.002224	1.247	0.6501
2	152369326	A	G	rs201767727	ENSG00000183091	ENST00000397345;ENST00000604864;ENST00000409198;ENST00000603639;ENST00000172853;ENST00000427231;ENST00000413693;ENST00000434685;ENST00000424585	missense_variant	23470;23267;18367;23267;18312;23470;7457;1024;53	7756;7756;6055;7756;6055;7756;2486;342;18	NEB	Neutral(0.896);Deleterious(0.986);Neutral(0.929);Neutral(0.896);Neutral(0.951);Deleterious(0.986);Deleterious(0.984);Neutral(0.324);Deleterious(0.997)	neutral(0.367);neutral(0.466);neutral(0.392);neutral(0.367);neutral(0.407);neutral(0.466);neutral(0.458);neutral(0.141);neutral(0.466)	15.59	0.00175109	NA	0.0025788	0.016242	NA	0.204082	0.185714	0.02002	0.75415	0.166667	0.185185	-0.096814	0.4908	0.176471	0.145833	0.156091	0.17675	0.3	0.214286	0.128889	0.23948	A1	0.17675	1.58239	0.0170683	0	0.01432	0.01619	1.399	0.04882
13	20024297	C	T	rs143930436	ENSG00000132958	ENST00000382977;ENST00000462409;ENST00000255310;ENST00000457266;ENST00000382975;ENST00000382978;ENST00000390680;ENST00000400103;ENST00000400230	missense_variant;missense_variant&NMD_transcript_variant;missense_variant;missense_variant;missense_variant;missense_variant;missense_variant;missense_variant;missense_variant	1103;499;706;770;983;815;871;796;937	298;167;221;187;258;258;221;187;298	TPTE2	Neutral(0.883);Neutral(0.843);Neutral(0.942);Neutral(0.768);Deleterious(0.993);Deleterious(0.993);Neutral(0.942);Neutral(0.768);Neutral(0.883)	neutral(0.455);neutral(0.406);neutral(0.431);neutral(0.185);deleterious(0.687);deleterious(0.687);neutral(0.431);neutral(0.185);neutral(0.455)	13.63	0.00193286		0.00159236	NA	NA	0.0686275	0.0546875	0.088947	0.31347	0.35	0.244186	0.132556	0.20652	0	0	-1	2	0	0	-1	2	A0	0.20652	0.93788	0.729621	0	0.02155	0.01699	0.9491	0.7487
11	9200509	G	A	rs201977017	ENSG00000184014	ENST00000328194;ENST00000530044;ENST00000526707	missense_variant;missense_variant;missense_variant&NMD_transcript_variant	1888;1585;1553	523;523;499	DENND5A	Deleterious(0.999)	deleterious(0.472);deleterious(0.605);deleterious(0.547)	23	2.47e-05		0	0.00067	NA	0.0784314	0.0679612	0.018296	0.80691	0.3	0.177778	0.130953	0.21238	0	0.136364	-0.247266	0.022825	0	0	-1	2	A0	0.21238	1.07826	0.951098	0	0.000657	0.0002695	0.5774	0.6236
11	8414089	C	CA	rs200962114	ENSG00000130413	ENST00000315204;ENST00000396672;ENST00000534493;ENST00000358872;ENST00000444064;ENST00000396673;ENST00000447869	frameshift_variant	2035-2036;1886-1887;1539-1540;1319-1320;579-580;1837-1838;2431-2432	504-505;504-505;463-464;317-318;193-194;438-439;504-505	STK33			NA	0.0144352		0.0243553	NA	NA	0.125	0.135	-0.013909	0.84541	0.444444	0.362069	0.045601	0.65453	0	0.0178571	-0.207455	0.55456	0.1	0.04	0.197669	0.22372	A2	0.22372	NA	NA	0	0.03986	0.043	1.131	0.2576
11	8414090	G	GAACCA	rs201927394	ENSG00000130413	ENST00000315204;ENST00000396672;ENST00000534493;ENST00000358872;ENST00000444064;ENST00000396673;ENST00000447869	frameshift_variant	2034-2035;1885-1886;1538-1539;1318-1319;578-579;1836-1837;2430-2431	504;504;463;317;193;438;504	STK33			NA	0.0145062		0.0243553	NA	NA	0.125	0.135	-0.013909	0.84541	0.444444	0.362069	0.045601	0.65453	0	0.0178571	-0.207455	0.55456	0.1	0.04	0.197669	0.22372	A2	0.22372	NA	NA	0	0.04051	0.04314	1.114	0.323
3	132061457	GGAGTAAAGTCTAC	G	.	ENSG00000014257	ENST00000351273;ENST00000475741;ENST00000336375	frameshift_variant	668-680;570-582;708-720	206-210;173-177;206-210	ACPP			NA	0.00118405	NA	0.000286533	0.02	NA	0.0714286	0.0625	0.056672	0.56498	0.388889	0.282609	0.142575	0.24973	0	0	-1	2	0	0	-1	2	A0	0.24973	0.919699	0.646198	0	0.02059	0.01574	0.918	0.5972
3	136664737	C	T	rs13320485	ENSG00000158092	ENST00000469404;ENST00000481752;ENST00000288986	missense_variant	438;703;669	116;180;180	NCK1	Neutral(0.740);Neutral(0.431);Neutral(0.431)	neutral(0.038);neutral(0.011);neutral(0.011)	27.5	0.0116879	NA	0.0143266	0.030547	NA	0.183673	0.152381	0.033408	0.62394	0.388889	0.282609	0.142575	0.24973	0.264706	0.275862	-0.019359	0.8455	0.0333333	0.0454545	0.071405	0.71676	A0	0.24973	0.848322	0.27224	1	0.03318	0.02722	0.8535	0.2208
19	19106080	C	A	rs201333129	ENSG00000064607	ENST00000452918;ENST00000337018;ENST00000601879;ENST00000330854;ENST00000593795;ENST00000594773;ENST00000456085;ENST00000600377	missense_variant;missense_variant;missense_variant;missense_variant&NMD_transcript_variant;missense_variant&NMD_transcript_variant;missense_variant&NMD_transcript_variant;missense_variant;missense_variant	3075;3135;3299;2910;134;2911;2562;3063	1001;1001;1001;949;45;949;770;1015	SUGP2	Neutral(0.972);Neutral(0.972);Neutral(0.972);Deleterious(1.000);;Deleterious(0.993);Deleterious(0.999);Neutral(0.933)	deleterious(0.657);deleterious(0.657);deleterious(0.657);deleterious(0.809);;deleterious(0.735);deleterious(0.735);deleterious(0.580)	21.3	0.00018206	NA	0	0.004366	NA	0.0882353	0.0463415	0.102117	0.26808	0	0	-1	2	0	0	-1	2	0.3	0.25	0.066682	0.45205	A	0.26808	0.691614	0.387449	0	0.005076	0.003325	0.8076	0.5479
2	29474026	C	T	rs147858673	ENSG00000171094	ENST00000389048	missense_variant	3056	717	ALK	Neutral(0.954)	neutral(0.446)	21.3	0.00020238	NA	0.000286697	0.003754	NA	0.0588235	0.040201	0.073269	0.45709	0.3	0.190476	0.110876	0.30674	0	0	-1	2	0	0	-1	2	A0	0.30674	2.24388	0.0497157	0	0.003286	0.004047	1.533	0.2143
19	23328751	A	AT	.	ENSG00000183850	ENST00000597761	frameshift_variant	1104-1105	302	ZNF730			NA	0.00385889	NA	0.00243013	0.005123	NA	0.0882353	0.0479798	0.092119	0.31714	0	0	-1	2	0	0	-1	2	0.3	0.25	0.069513	0.43339	A	0.31714	0.523678	0.113583	0	0.0062	0.003706	0.5902	0.1272
3	148601439	G	C	rs143184657	ENSG00000163751	ENST00000296046	missense_variant	870	273	CPA3	Neutral(0.959)	deleterious(0.617)	18.17	0.00632128	NA	0.00716332	0.008058	NA	0.107843	0.106061	-0.053193	0.40653	0	0.0333333	-0.182027	0.41825	0.0277778	0.193182	-0.240412	0.0083399	0.3	0.210526	0.076717	0.39863	A2	0.39863	0.897229	0.713971	0	0.007075	0.005936	0.9668	0.8999
6	31083945	C	T	rs145583110	ENSG00000204539	ENST00000376288	missense_variant	1474	483	CDSN	Deleterious(0.996)	deleterious(0.767)	19.05	0.00656706	CRO_GWAS:MHC	0.00776755	0.004364	0.0026	0.0882353	0.0463415	0.078875	0.41191	0	0	-1	2	0	0	-1	2	0.3	0.25	0.040708	0.66701	A	0.41191	2.24978	0.0448157	0	0.004348	0.007617	1.319	0.3461
6	32084337	T	A	rs147955878	ENSG00000213676	ENST00000375201;ENST00000375203	missense_variant	1839;1835	598;601	ATF6B	Deleterious(1.000)	deleterious(0.935);deleterious(0.919)	20.9	0.00583016	CRO_GWAS:MHC	0.00717154	NA	0.0026	0.0882353	0.0465686	0.077179	0.42211	0	0	-1	2	0	0	-1	2	0.3	0.25	0.040708	0.66701	A	0.42211	-9	-9	0	0.003978	0.004548	0.8249	0.5869
6	26392768	A	T	rs142785600	ENSG00000124508	ENST00000356709;ENST00000352867;ENST00000416795;ENST00000490025;ENST00000482536	missense_variant	1256;907;1281;784;601	382;266;382;177;172	BTN2A2	Deleterious(1.000);Deleterious(0.999);Deleterious(1.000);Deleterious(1.000);Deleterious(1.000)	deleterious(0.849);deleterious(0.646);deleterious(0.849);deleterious(0.849);deleterious(0.851)	16.19	0.00080717	NA	0.00229226	0.000402	0.0026	0.0882353	0.0472637	0.075317	0.43332	0	0	-1	2	0	0	-1	2	0.3	0.25	0.040708	0.66701	A	0.43332	NA	NA	0	0.0004928	0.00054	1.169	0.8662
6	27277212	C	A	rs41269257	ENSG00000158553	ENST00000444565;ENST00000377451	missense_variant	2738;2546	913;849	POM121L2	Deleterious(0.999)	deleterious(0.772);deleterious(0.571)	13.12	0.00439663	NA	0.00821596	NA	0.01	0.0882353	0.0472637	0.075317	0.43332	0	0	-1	2	0	0	-1	2	0.3	0.25	0.040708	0.66701	A	0.43332	NA	NA	0	NA	NA	NA	NA
5	60448761	TG	T	.	ENSG00000164182	ENST00000296597	frameshift_variant	617	164	NDUFAF2			NA	0.00033058	NA	0	0.007037	NA	0.19	0.229592	-0.066694	0.19351	0.333333	0.261364	0.072785	0.47245	0.222222	0.295455	-0.10235	0.2266	0.0333333	0.125	-0.159817	0.16736	A0	0.47245	0.87907	0.674297	0	0.00559	0.004934	1.116	0.7088
11	17191207	T	C	rs142132566	ENSG00000011405	ENST00000265970;ENST00000532035;ENST00000533645	missense_variant;missense_variant;missense_variant&NMD_transcript_variant	82;276;247	28	PIK3C2A	Deleterious(0.990);Deleterious(0.990);Deleterious(0.999)	deleterious(0.621);deleterious(0.621);deleterious(0.699)	17.61	0.0007252		0.000286533	0.023069	NA	0.132653	0.125	0.006455	0.93044	0	0	-1	2	0	0	-1	2	0.366667	0.3125	0.034936	0.72704	A012	0.51491	0.765821	0.1305	0	0.02252	0.01673	0.9031	0.5122
7	23383339	T	C	rs150697725	ENSG00000136231	ENST00000258729	missense_variant&splice_region_variant	1432	359	IGF2BP3	Neutral(0.684)	neutral(0.038)	17.61	0.00158304		0.00373134	0.007896	0.004	0.147059	0.139896	0.030055	0.59198	0.3	0.261905	0.048165	0.64082	0.194444	0.147727	0.058843	0.53496	0	0	-1	2	A1	0.53496	0.967644	0.912935	0	0.006739	0.006874	1.176	0.5518
11	5717644	C	A	rs192306924	ENSG00000132274	ENST00000414641;ENST00000425490;ENST00000454828;ENST00000379965	missense_variant	398;383;268;459	61	TRIM22	Neutral(0.865);Neutral(0.855);Neutral(0.938);Deleterious(0.990)	neutral(0.254);neutral(0.251);neutral(0.324);neutral(0.407)	10.23	0.00072708		0.0017192	0.004827	NA	0.117647	0.134146	-0.065507	0.26515	0.3	0.238636	0.062049	0.55297	0	0.193182	-0.290225	0.0015115	0.2	0.223684	-0.014542	0.87533	A0	0.55297	0.841782	0.642401	0	0.005913	0.00486	0.6717	0.2167
19	17844229	G	C	rs114901293	ENSG00000130479	ENST00000597000;ENST00000544059;ENST00000324096	missense_variant	199;3173;3167	67;980;1006	MAP1S	Deleterious(0.996);Deleterious(0.989);Deleterious(0.992)	deleterious(0.752);deleterious(0.583);deleterious(0.672)	12.69	0.00618343	NA	0.00478755	0.012286	0.03	0.104651	0.0759494	-0.005915	0.95275	0	0	-1	2	0	0	-1	2	0.375	0.285714	0.062863	0.56502	A2	0.56502	NA	NA	0	0.01066	0.01103	1.28	0.2384
22	23040638	T	A	rs185785000	ENSG00000211660	ENST00000390306	missense_variant	248	29	IGLV2-23	Deleterious(0.992)	deleterious(0.669)	13.17	0.0128868	NA	0.0153027	0.037743	0.01	0.114583	0.0979381	0.038771	0.626	0.388889	0.369565	0.007673	0.95172	0	0	-1	2	0.107143	0.0434783	0.035176	0.83118	A	0.626	0.882754	0.365742	1	0.03776	0.03052	0.907	0.4219
19	48836579	G	C	rs149818914	ENSG00000161558	ENST00000541566;ENST00000293261;ENST00000436660;ENST00000377431;ENST00000435956	missense_variant	949;1594;1100;995;1311	316;426;361;326;391	TMEM143	Neutral(0.955);Deleterious(0.998);Neutral(0.954);Deleterious(0.994);Neutral(0.971)	deleterious(0.481);deleterious(0.785);neutral(0.452);deleterious(0.762);deleterious(0.587)	16.67	0.00010962	NA	0	0.00243	NA	0.0882353	0.0560976	0.038402	0.67385	0	0	-1	2	0	0	-1	2	0.3	0.302632	0.01795	0.84403	A	0.67385	1.46769	0.476889	0	0.00198	0.001901	1.132	0.7978
3	156979068	C	T	rs142149743	ENSG00000197415	ENST00000362010;ENST00000392833;ENST00000392832;ENST00000543418	missense_variant	2665;2442;2674;2641	786;741;786;741	VEPH1	Deleterious(1.000);Deleterious(0.999);Deleterious(1.000);Deleterious(0.999)	deleterious(0.905);deleterious(0.845);deleterious(0.905);deleterious(0.845)	35	0.00059465	NA	0.000573394	0.006974	NA	0.22549	0.230964	-0.028862	0.55702	0.25	0.272727	-0.009628	0.92212	0.194444	0.215909	-0.0596	0.50173	0.3	0.276316	0.024877	0.77374	A2	0.77374	0.577424	0.0981587	0	0.007232	0.004315	0.7197	0.26
11	5173229	C	T	rs147169118	ENSG00000182070	ENST00000380367;ENST00000328942	missense_variant	789;371	124	OR52A1	Deleterious(0.999)	deleterious(0.816)	20.5	0.0112225		0.0117479	0.004428	0.01	0.122449	0.174312	-0.126393	0.059604	0.333333	0.326923	0.028594	0.83252	0	0.12069	-0.296546	0.029232	0.2	0.25	-0.062029	0.54179	A0	0.83252	0.91165	0.816503	0	0.00559	0.004322	0.7162	0.298
7	3991439	G	A	rs138596298	ENSG00000146555	ENST00000426596;ENST00000404826;ENST00000389531	missense_variant	193;1176;1037	65;346;346	SDK1	Deleterious(0.989);Deleterious(0.989);Neutral(0.979)	neutral(0.421);neutral(0.409);neutral(0.387)	14.28	0.00104695		0.000287191	0.001474	NA	0.0588235	0.0634921	-0.012452	0.88575	0.3	0.285714	0.015192	0.88489	0	0	-1	2	0	0	-1	2	A0	0.88489	1.62763	0.444947	0	0.0008213	0.001617	2.203	0.1982
