# Supplementary material for: Genetic Complexity of Crohn’s Disease in Two Large Ashkenazi Jewish Families
Source: Gastroenterology. 2016 Oct;151(4):698–709. doi: 10.1053/j.gastro.2016.06.040 (PMC5643259; doi:10.1053/j.gastro.2016.06.040)
Supplement: Supplementary Table 3 [file mmc3.xlsx]

## Sheet: B_out
CHR	POS	REF	ALT	ID	Gene	Feature	Consequence	cDNA_position	Protein_position	Amino_acids	SYMBOL	CAROL	Condel	CADD	EXAC_Adj	ImmunoBase_CRO	UCLEX	BroadAJcontrols	ONEKG_EUR	freq.cases	freq.controls	effect	P	AJexOR	AJexP	CONFLICT	AJex_control_AF	AJex_case_AF	AJex_OR	AJex_pvalue
15	45402883	G	C	rs151261408	ENSG00000140279	ENST00000389039;ENST00000603300	missense_variant	1294;1111	303	P/R	DUOX2	Deleterious(1.000)	deleterious(0.945)	29.5	0.0106726	NA	0.0108441	0.023869	0.01	0.368421	0.150602	0.261666	0.0001564	1.02152	0.899536	0	0.02188	0.02363	1.178	0.2643
15	42281657	C	T	rs202115479	ENSG00000188089	ENST00000399518;ENST00000413860	missense_variant	2166;1592	560;531	R/Q	PLA2G4E	Deleterious(1.000)	deleterious(0.790)	32	0.00079668	NA	0.00172018	0.012741	NA	0.315789	0.116667	0.2571	0.00031981	0.677024	0.101901	0	0.01463	0.007282	0.622	0.03205
5	44809369	C	T	rs35601455	ENSG00000112996	ENST00000507110	missense_variant	343	102	A/V	MRPS30	Deleterious(0.997)	deleterious(0.788)	36	0.0111021		0.0123351	0.002145	NA	0.289474	0.15	0.200219	0.0082029	2.87486	0.0874613	0	0.003125	0.003774	1.076	0.8446
16	50763778	G	GC	rs5743293	ENSG00000167207	ENST00000300589	frameshift_variant	3121-3122	1006	A/AX	NOD2			NA	0.0130572	CRO_GWAS:16q12.1	0.0151862	0.04426	NA	0.421053	0.205556	0.17207	0.0097197	3.15431	7.64e-20	0	0.0235	0.06415	3.121	2.111e-25
1	179660076	T	TGAGG	1-179660076-T-TGAG	ENSG00000162782	ENST00000367614;ENST00000417329;ENST00000444136;ENST00000294848	frameshift_variant&stop_retained_variant	3303-3304;1474-1475;3356-3357;3194-3195	982;492;1036;982	*/*GX	TDRD5			NA	NA	NA	0	NA	NA	0.289474	0.146067	0.180714	0.018618	0.630794	0.126537	0	0.008571	0.005461	0.7267	0.2452
3	48414274	C	T	rs17080138	ENSG00000164049	ENST00000296438;ENST00000415155	missense_variant	203;174	6	P/L	FBXW12	Deleterious(0.999)	deleterious(0.823)	14.57	0.0135736	NA	0.0189112	0.032842	0.03	0.315789	0.144444	0.170057	0.019604	0.919538	0.556351	0	0.03205	0.03046	1.087	0.5011
1	117492067	T	G	rs148214798	ENSG00000134247	ENST00000393203	missense_variant	1233	362	D/E	PTGFRN	Deleterious(0.999)	deleterious(0.514)	13.88	0.00018971	NA	0.000573066	0.00402	NA	0.289474	0.141304	0.158401	0.030038	1.42116	0.358217	0	0.003286	0.003504	1.266	0.5106
3	73111724	T	G	rs2231925	ENSG00000255423	ENST00000533473	stop_gained	915	164	Y/*	EBLN2			19.25	0.00650838	NA	0.00676692	0.022691	NA	0.263158	0.144444	0.149469	0.051517	1.0308	0.858724	0	0.02318	0.02078	0.9869	0.9287
1	148025797	T	A	rs201925335	ENSG00000122497	ENST00000392972;ENST00000458135;ENST00000444640;ENST00000310701;ENST00000369219;ENST00000436356;ENST00000426874;ENST00000431121;ENST00000448574	missense_variant	67;67;67;52;52;67;67;67;67	23;23;23;18;12;23;23;23;23	K/M	NBPF14	Deleterious(0.997);Deleterious(0.997);Deleterious(0.997);Deleterious(0.998);Deleterious(1.000);Deleterious(0.997);Deleterious(0.997);Deleterious(0.997);Deleterious(0.997)	deleterious(0.791);deleterious(0.791);deleterious(0.791);deleterious(0.796);deleterious(0.850);deleterious(0.791);deleterious(0.791);deleterious(0.791);deleterious(0.791)	7.69	9.13e-06	NA	0.0484252	NA	NA	0.342105	0.207792	0.118647	0.088825	NA	NA	11	NA	NA	NA	NA
1	20141405	C	T	rs41264113	ENSG00000178828	ENST00000375121	missense_variant	367	64	A/T	RNF186	Deleterious(0.988)	deleterious(0.729)	18.93	0.00591269	NA	0.00917958	0.034756	NA	0.342105	0.272222	0.05956	0.39235	1.09656	0.496174	0	0.03144	0.02803	1.028	0.8224
1	1244541	G	T	1-1244541-G-T	ENSG00000169972	ENST00000379031	missense_variant	288	71	A/S	PUSL1	Deleterious(1.000)	deleterious(0.902)	20.4	0.00211214	CRO_GWAS:1p36.33	0	NA	NA	0.333333	0.286667	0.028022	0.69352	NA	NA	5	NA	NA	NA	NA
